# Supplementary material for: Hunting before herding: A zooarchaeological and stable isotopic study of suids (Sus sp.) at Hardinxveld-Giessendam, the Netherlands (5450–4250 cal BC)
Source: PLoS One. 2022 Feb 2;17(2):e0262557. doi: 10.1371/journal.pone.0262557 (PMC8809594; doi:10.1371/journal.pone.0262557)
Supplement: S1 Dataset — (XLSX) [file pone.0262557.s001.xlsx]

## Sheet: Table 1
Number of fragments and weight of identified specimens at Polderweg and De Bruin per period and in total. Cervidae is roe deer, red deer, and (in the case of De Bruin) elk combined, excluding antlers. Mammalian species are expressed as a percentage of mammal remains (Figure 1 in S2 Figures). Weight of fish specimens not available. Data from Oversteegen et al. 2001, Van Wijngaarden-Bakker et al. 2…
	Polderweg										De Bruin
	Period 0		Period 1		Period 2		Period 3		Total all periods		Period 1		Period 2		Period 4		Total all periods
Taxa	n	%	n	%	n	%	n	%	n	%	n	%	n	%	n	%	n	%
Suid	5	11.3636	977	25.1028	63	17.2131	10	4.29185	1055	21.7257	124	37.4622	202	12.2054	61	10.6272	387	15.1172
Cattle	0	0	9	0.231244	1	0.273224	0	0	10	0.205931	1	0.302115	10	0.60423	24	4.18118	35	1.36719
Sheep/goat	0	0	0	0	0	0	0	0	0	0	0	0	0	0	13	2.26481	13	0.507812
Cervid	3	6.81818	197	5.06166	10	2.73224	2	0.858369	212	4.36573	14	4.22961	94	5.67976	25	4.3554	133	5.19531
Eurasian beaver	15	34.0909	1174	30.1644	144	39.3443	194	83.2618	1527	31.4456	107	32.3263	808	48.8218	294	51.2195	1209	47.2266
Eurasian otter	18	40.9091	1159	29.779	121	33.0601	26	11.1588	1324	27.2652	44	13.2931	451	27.2508	118	20.5575	613	23.9453
Dog	1	2.27273	312	8.01644	23	6.28415	0	0	336	6.91928	15	4.53172	26	1.571	28	4.87805	69	2.69531
Other mammal	2	4.54545	64	1.6444	4	1.0929	1	0.429185	71	8.07249	26	7.85498	64	3.86707	11	1.91638	101	3.94531
Total mammals	44	100	3892	100	366	100	233	100	4535	100	331	100	1655	100	574	100	2560	100
Fish	1382		55929		323		252		57886		3352		6868		4032		14252
Birds	12		1128		208		58		1406		47		578		319		944
Total all	1438		60949		897		543		63827		3730		9101		4925		17756
	Polderweg										De Bruin
	Period 0		Period 1		Period 2		Period 3		Total all periods		Period 1		Period 2		Period 4		De Bruin total
Taxa	g	%	g	%	g	%	g	%	g	%	g	%	g	%	g	%	g	%
Suid	97.9	37.4379	13432.6	44.7115	313.2	28.6394	162.9	11.7685	14006.6	42.7264	2404.7	61.3679	1500	21.6776	530.7	19.5053	4435.4	32.7121
Cattle	0	0	278.3	0.926345	54.9	5.02012	0	0	333.2	1.01641	115.3	2.94245	692.8	10.0121	750.7	27.5911	1558.8	11.4965
Sheep/goat	0	0	0	0	0	0	0	0	0	0	0	0	27.8	0.401757	68	2.49926	95.8	0.706547
Cervid	85.8	32.8107	7958.6	26.4909	130.1	11.8965	28.1	2.03005	8202.6	25.0216	544.4	13.8931	1786.9	25.8237	487.4	17.9138	2818.7	20.7886
Eurasian beaver	29.2	11.1663	4805.7	15.9962	308.7	28.2279	1165.7	84.2147	6309.3	19.2462	295.1	7.53094	1885	27.2415	497.5	18.2851	2677.6	19.7479
Eurasian otter	46.9	17.935	1961.6	6.52935	149.5	13.6704	24.7	1.78442	2182.7	6.65821	198.9	5.07592	727.4	10.5122	127.5	4.68612	1053.8	7.77202
Dog	0.7	0.267686	1457.4	4.85108	134.2	12.2714	0	0	1592.3	4.85722	128.6	3.28187	149.7	2.16342	208.8	7.67421	487.1	3.59247
Other mammal	1	0.382409	148.6	0.494628	3	0.274323	2.8	0.202283	155.4	0.474039	231.5	5.90787	150	2.16776	50.2	1.84505	431.7	3.18389
Total mammals	261.5	100	30042.8	100	1093.6	100	1384.2	100	32782.1	100	3918.5	100	6919.6	100	2720.8	100	13558.9	100
Fish
Birds	7.1		805.5		90.4		90		992.6		109.6		584.2		125.2		819
Total all

## Sheet: Table 2
List of suid specimens that were either updated from the original zooarchaeological database or newly identified from the sieve material as part of this study. The newly identified specimens were only used for the morphometric analyses and age estimation. The original database was obtained from Louwe Kooijmans, L. P. (2001) ‘Archeologie in de Betuweroute. Hardinxveld-Giessendam Polderweg. Een mes…
	SITE	FIND NR	BONE ID	PERIOD	ELEMENT	PROXIMAL	DISTAL	SIDE	N OF FRAGMENTS	WEIGHT (g)	ASSOCIATION	REMARKS
NEWLY IDENTIFIED
	Polderweg	97POLV004651	1	1	Calcaneus	Fused		L	1	15.2
	Polderweg	97POLV004754	1	1	Upper M1			L	1	2.9
	Polderweg	97POLV005024	1	1	Lower M1			R	1	2.8
	Polderweg	97POLV005231	1	1	Upper M3			L	1	9.4
	Polderweg	97POLV005629	1	1	Astragalus			L	1	20.3
	Polderweg	97POLV006210	1	1	Upper M3			R	2	8.9
	Polderweg	97POLV007618	1	1	Lower dP2			L	1	0.3	Probably belongs with dP3
	Polderweg	97POLV007618	2	1	Lower dP3			L	1	0.5	Probably belongs with dP2
	Polderweg	97POLV007682	1	1	Lower M2			R	1	6.8
	Polderweg	97POLV011857	1	1	Upper M3			R	4	9
	Polderweg	97POLV013964	1	1	Mandible			R	1	9.4
	Polderweg	97POLV014450	1	1	Mandible			R	5	12.7
	Polderweg	97POLV014825	1	1	Lower M2			L	2	3.2
	Polderweg	97POLV015333	1	1	Radius	Fused		L	1	13.2	Belongs with ulna
	Polderweg	97POLV015333	2	1	Ulna			L	1	39.6	Belongs with radius	Gnaw marks and cut marks
	Polderweg	97POLV019023	6	1	Upper M2			R	1	9.7
	De Bruin	98BRUV007820	1	1	Ulna			L	1	38.8
	De Bruin	98BRUV008298	1	2	Calcaneus			L	1	22.9
	De Bruin	98BRUV006884	1	1	Mandible			L	4	36.3
	De Bruin	98BRUV006884	2	1	Calcaneus	Fused		L	1	33.8
	De Bruin	98BRUV007739	1	1	Radius	Fused		R	1	22.9
	De Bruin	98BRUV010215	1	2	Ulna			R	1	43.9	Belongs with radius
	De Bruin	98BRUV010215	2	2	Radius	Fused		R	1	23.4	Belongs with ulna
	De Bruin	98BRUV014484	1	2	Patella			R	1	4.8
	De Bruin	98BRUV005828	1	2	Radius		Unfused	R	1	8.3
	De Bruin	98BRUV004281	1	2	Maxilla			L	1	14.2
	De Bruin	98BRUV007957	1	2	Lower M2			R	1	5.6
	De Bruin	98BRUV011364	1	2	Mandible			R	1	32
	De Bruin	98BRUV010420	1	2	Calcaneus	Fused	Fused	R	1	27.6
	De Bruin	98BRUV007046	1	2	Calcaneus	Fused	Fused	R	1	34.6
	De Bruin	98BRUV009858	1	2	Astragalus			R	1	14.6		Gnaw marks
	De Bruin	98BRUV009858	2	2	Scapula			R	1	19.5		Gnaw marks
	De Bruin	98BRUV005162	1	2	Calcaneus			R	1	20.5		Gnaw marks
	De Bruin	98BRUV009694	1	2	Calcaneus	Unfused		R	1	14.7		Gnaw marks
	De Bruin	98BRUV010416	1	2	Scapula		Unfused	L	2	23.1		Gnaw marks
	De Bruin	98BRUV009691	1	2	Scapula			R	1	20.7		Gnaw marks
	De Bruin	98BRUV009691	2	2	Scapula			L	1	28.4		Gnaw marks
	De Bruin	98BRUV009691	3	2	Scapula			R	1	12.6		Gnaw marks
	De Bruin	98BRUV013459	1	2	Ulna			L	1	47.4		Gnaw marks
	De Bruin	98BRUV015175	1	2	Tibia		Fused	L	1	22.5
	De Bruin	98BRUV015183	1	2	Ulna			R	2	33
	De Bruin	98BRUV019059	1	2	Ulna			L	1	17.3
	De Bruin	98BRUV015560	1	2	Scapula			L	1	15		Slightly burned
	De Bruin	98BRUV015575	1	2	Astragalus			L	1	22.3
	De Bruin	98BRUV016663	1	2	Atlas				1	22.7
	De Bruin	98BRUV019099	1	2	Femur			R	1	70.9
	De Bruin	98BRUV007580	1	2	Pelvis	Fused		L	1	58.7
	De Bruin	98BRUV018090	1	2	Mandible			R	3	38.9
	De Bruin	98BRUV009696	1	1	Pelvis	Fused		R	1	38.7
	De Bruin	98BRUV006515	1	1	Scapula		Unfused	R	4	17.8
	De Bruin	98BRUV009535	1	1	Pelvis	Fused				42.2		Gnaw marks
UPDATED
	Polderweg	97POLV013040	3		Mandible				1	7.7		Typo in original dataset identified the element as 'ma'. Updated to mandible.
	Polderweg	97POLV013443	1		Atlas	Fused	Fused		1	37.5		Fusion data added
	Polderweg	97POLV017724	2		Mandible			R	1	27.4		Was identified as an maxilla originally. Re-examination showed it to be a mandible.
	Polderweg	98POLV020190	1		Atlas	Fused	Fused		1	31.9		Fusion data added
	Polderweg	98POLV026611	1		Upper M2			L	1	2.4		Side (left) added
	Polderweg	98POLV028161	1		Upper M3				1	7.1		Was identified as an upper/lower tooth originally. Re-examination showed it to be an upper tooth
	Polderweg	98POLV028264	2		Mandible				1	12.9		Was identified as an maxilla originally. Re-examination showed it to be a mandible.
	De Bruin	98BRUV002977	1		Upper M1			R	1	3		Was identified as an M2 originally. Re-examination showed it to be a M1

## Sheet: Table 3
Sample size for the morphometric, age estimation, and stable isotope analyses. Sample size includes only the data used in these analyses so excludes unfused postcranial elements, not (fully) erupted dental elements, and outliers.
	Period 0	Period 1		Period 2		Period 3	Period 4
	Polderweg	Polderweg	De Bruin	Polderweg	De Bruin	Polderweg	De Bruin
Metrics on postcranial elements	0	38	11	2	18	0	6
Metrics on postcranial elements excluding age-dependent measurements	0	30	9	2	17	0	5
Metrics on lower dental elements	0	49	15	0	14	0	2
Metrics on upper dental elements	0	49	2	0	5	0	2
Aged postcranial elements	0	227	32	6	51	5	22
Aged dental elements	2	39	7	0	6	0	5
Stable isotope analysis samples	0	14	4	0	3	2	3
Total no of suid remains from period	5	977	124	63	202	10	61

## Sheet: Table 4
List of measurements that could be taken. Measurements were taken according to Von den Driesch (1976), Payne and Bull (1988), and Albarella and Payne (2005). *Measurement taken but not used in Logarithmic Size Index analysis because the same measurement was not available for the Standard
Measurement	Measurement description
POSTCRANIAL
Astragalus
GLl	Greatest lateral length
GLm	Greatest medial length
Atlas
BFcr*	Width of cranial articular surrface
H*	Height
Calcaneus
GB	Greatest breadth
GL	Greatest length
Femur
Bd	Breadth of distal end
Bp	Breadth of proximal end
DCP	Diameter of caput
Humerus
Bd	Breadth of distal end
Bp	Breadth of proximal end
SD	Small width of shaft
BT	Breadth of trochlea
HTC	Minimum diameter of trochlea
Patella
GB*	Greatest breadth
GL*	Greatest length
Pelvis
LAR*	Diameter of acetabulum
Radius
Bd	Breadth of distal end
BpP	Breadth of proximal end
Scapula
BG	Breadth of glenoid cavity
GLP	Length of articular end
SLC	Width of neck
Tibia
BdP	Breadth of distal end
Bp	Breadth of proximal end
Ulna
BPC	Width across coronoid process
DPA	Depth at the processus anconaeus
SDO	Smallest depth of the olecranon
DENTAL
P4
W*	Crown width
dP2, dP3
L*	Crown length
WP*	Posterior crown width
dP4, dP4, M1, M1, M2, M2
L	Crown length
WA	Anterior crown width
WP	Posterior crown width
M3, M3
L	Crown length
WA	Anterior crown width

## Sheet: Table 5
Postcranial measurements (in mm). Description of measurements in Table 4 in S1 Dataset. In the case of an associated left and right element, the left element was excluded from analysis. Unfused elements are shown in Figure 3 in S2 Figures but excluded from further analyses. Scapula measurements were also excluded because they have been demonstrated to be very age-dependent as the scapula continue…
SITE	FIND NR	BONE ID	PERIOD	ELEMENT	PROXIMAL	DISTAL	GLl	GLm	BFcr	H	GB	GL	Bd	Bp(P)	DC	SD	BT	HTC	LAR	BG	GLP	SLC	BPC	DPA	SDO	REFERENCE	REMARKS
De Bruin	98BRUV009858	1	2	Astragalus			48.24	45.3																		This study
De Bruin	98BRUV015401	2	4	Astragalus			43.73	41.47																		This study
De Bruin	98BRUV015575	1	2	Astragalus			54.01	48.97																		This study
De Bruin	98BRUV003323	1	4	Astragalus			46																			Albarella & Lauwerier unpub.
De Bruin	98BRUV005158	2	2	Astragalus			50.4																			Albarella & Lauwerier unpub.
De Bruin	98BRUV009708	2	1	Astragalus			50.2																			Albarella & Lauwerier unpub.
De Bruin	98BRUV003911	3	2	Astragalus			52.7																			Albarella & Lauwerier unpub.
Polderweg	97POLV005629	1	1	Astragalus			52.81	48.4																		This study
Polderweg	97POLV010824	2	2	Astragalus			46.8																			Albarella & Lauwerier unpub.
Polderweg	97POLV014376	unknown	1	Astragalus			51.1																			Albarella & Lauwerier unpub.
Polderweg	98POLV024039	1	1	Astragalus			47.3																			Albarella & Lauwerier unpub.
Polderweg	97POLV012822	2	1	Astragalus			48.6																			Albarella & Lauwerier unpub.
De Bruin	98BRUV006011	1	2	Atlas*	Fusing				55.67	38.93																This study
De Bruin	98BRUV016663	1	2	Atlas*	Fused				65.67	48.15																This study
Polderweg	97POLV013443	1	1	Atlas*	Fused				59.92																	This study
Polderweg	98POLV020190	1	1	Atlas*	Fused				68.02																	This study
De Bruin	98BRUV003911	2	2	Calcaneus	Fused						30.07	105.32														This study
De Bruin	98BRUV004036	1	4	Calcaneus	Fused						21.65	83.99														This study
De Bruin	98BRUV005162	1	2	Calcaneus							27.48															This study
De Bruin	98BRUV006014	3	2	Calcaneus	Unfused						24.99															This study
De Bruin	98BRUV006884	2	1	Calcaneus	Fused						28.34	104.23														This study
De Bruin	98BRUV007046	1	2	Calcaneus	Fused	Fused					28.6	103.87														This study
De Bruin	98BRUV008298	1	2	Calcaneus							27.98															This study
De Bruin	98BRUV009694	1	2	Calcaneus	Unfused						24.5															This study
De Bruin	98BRUV010020	1	2	Calcaneus							22.51															This study
De Bruin	98BRUV010420	1	2	Calcaneus	Fused	Fused					27.16	92.88														This study
De Bruin	98BRUV011262	1	1	Calcaneus							23.86															This study
Polderweg	97POLV004651	1	1	Calcaneus							26.33															This study
Polderweg	97POLV011986	1	1	Calcaneus	Unfused						26.4															This study
Polderweg	97POLV012007	3	1	Calcaneus	Unfused						26.09															This study
Polderweg	97POLV013902	1	1	Calcaneus	Unfused						27.18															This study
Polderweg	98POLV027495	1	1	Calcaneus	Fused						27.38	93.3														This study
De Bruin	98BRUV006922	1	1	Femur	Fused									67.71	27.72											This study
De Bruin	98BRUV009123	1	unknown	Femur		Unfused							56.8													This study
De Bruin	98BRUV016490	1	2	Femur		Unfused							32.62													This study
De Bruin	98BRUV019099	1	2	Femur		Fused							59.03													This study
De Bruin	98BRUV009453	19	1	Femur	Unfused										30.1											Albarella & Lauwerier unpub.
Polderweg	97POLV002865	1	2	Femur	Unfused									22.56												This study
Polderweg	98POLV020258	1	1	Femur		Unfused							54.35		21.29											This study
Polderweg	98BRUV016822	1	4	Humerus		Unfused							39.24													This study
Polderweg	98BRUV020153	12	4	Humerus		Unfused							27.02			9.5										This study
Polderweg	97POLV005411	1	1	Humerus		Fused							50.78				39.5	26								Both
Polderweg	97POLV008232	1	1	Humerus		Fused							43.03			18.97	32	22.5								Both
Polderweg	98POLV020250	1	1	Humerus		Fused							49													This study
Polderweg	98POLV021887	2	1	Humerus		Fused							45.45				31.5	21.8								Both
Polderweg	98POLV023349	1	1	Humerus	Unfused									60.3												This study
Polderweg	98POLV027779	1	1	Humerus		Fused							53.15			21.88	37.1	25.2								Both
Polderweg	97POLV018558	7	1	Humerus		Fused											37.8	24.3								Albarella & Lauwerier unpub.
De Bruin	98BRUV013525	4	1	Patella*							28.53	45.86														This study
De Bruin	98BRUV014484	1	2	Patella*							21.45															This study
Polderweg	97POLV000968	1	3	Patella*							25.33	42.28														This study
Polderweg	97POLV007014	1	1	Patella*							22.96															This study
Polderweg	97POLV010146	1	1	Patella*							27.44	49.04														This study
Polderweg	97POLV012895	1	1	Patella*							25	42.37														This study
Polderweg	97POLV016274	1	0	Patella*							21.9	24.81														This study
Polderweg	98POLV021094	1	1	Patella*							22.68															This study
Polderweg	98POLV028003	1	1	Patella*							23.39	40.1														This study
De Bruin	98BRUV007580	1	2	Pelvis*	Fused														39.03							This study
De Bruin	98BRUV009535	1	1	Pelvis*	Fused														36.59							This study
De Bruin	98BRUV009696	1	1	Pelvis*	Fused														37							This study
De Bruin	98BRUV012704	1	2	Pelvis*	Fused														36.83							This study
Polderweg	97POLV004721	1	1	Pelvis*	Fused														35.31							This study
Polderweg	97POLV010855	1	1	Pelvis*	Fused														38.86							This study
Polderweg	97POLV011918	1	1	Pelvis*	Fused														38.25							This study
Polderweg	97POLV012843	1	1	Pelvis*	Fused														38.44							This study
Polderweg	97POLV012859	3	1	Pelvis*	Fused														34.48							This study
Polderweg	97POLV014323	1	1	Pelvis*	Fused														36.86							This study
Polderweg	98POLV020075	1	1	Pelvis*	Fused														35.32							This study
Polderweg	98POLV020208	1	1	Pelvis*	Fused														41.51							This study
Polderweg	98POLV021515	1	1	Pelvis*	Fused														38.61							This study
Polderweg	98POLV023080	1	1	Pelvis*	Fused														35.93							This study
Polderweg	98POLV023354	1	1	Pelvis*	Fused														36.21							This study
De Bruin	98BRUV005828	1	2	Radius		Unfused							41.11													This study
De Bruin	98BRUV006945	3	1	Radius	Fused									32.41												This study
De Bruin	98BRUV007739	1	1	Radius	Fused									34.12												This study
De Bruin	98BRUV010215	2	2	Radius	Fused									34.38												This study
De Bruin	98BRUV011255	1	1	Radius		Fused							38.75													This study
De Bruin	98BRUV013580	1	4	Radius	Fused									30.48												This study
Polderweg	97POLV011252	3	1	Radius	Fused									34.78												This study
Polderweg	97POLV013951	1	1	Radius		Fused							39.9													This study
Polderweg	97POLV015333	1	1	Radius	Fused									32.48												This study
Polderweg	97POLV016160	1	1	Radius	Fused									33.7												This study
Polderweg	97POLV018597	1	1	Radius	Fused									35.23												This study
Polderweg	98POLV020745	1	1	Radius	Fused									34.21												This study
Polderweg	98POLV020968	1	1	Radius	Fused									33.57												This study
Polderweg	98POLV021488	1	1	Radius	Fused									35.82												This study
Polderweg	98POLV023055	1	1	Radius		Fused							45.84													This study
Polderweg	98POLV024073	1	1	Radius	Fused									34.58												This study
Polderweg	98POLV028385	1	1	Radius		Unfused							41.84													This study
De Bruin	98BRUV003230	1	unknown	Scapula		Fused														36.07	36.43	24.1				This study
De Bruin	98BRUV006515	1	1	Scapula		Unfused														20.09		20.99				This study
De Bruin	98BRUV008182	1	1	Scapula																		21.44				This study
De Bruin	98BRUV008672	1	1	Scapula		Unfused														23.7		13.13				This study
De Bruin	98BRUV009691	1	2	Scapula																25.55		26.59				This study
De Bruin	98BRUV009691	2	2	Scapula																		27.63				This study
De Bruin	98BRUV009691	3	2	Scapula																		26.44				This study
De Bruin	98BRUV009858	1	2	Scapula																		28.52				This study
De Bruin	98BRUV010416	1	2	Scapula		Unfused																28.09				This study
De Bruin	98BRUV012840	1	2	Scapula																		21.78				This study
De Bruin	98BRUV013070	1	4	Scapula																		22.49				This study
De Bruin	98BRUV015560	1	2	Scapula																		35.2				This study
De Bruin	98BRUV019515	1	1	Scapula		Fused														31.47	46.71	37.85				This study
Polderweg	97POLV000716	1	2	Scapula																	26.99					This study
Polderweg	97POLV013928	1	1	Scapula		Fused														33.74	31.63					This study
Polderweg	97POLV015141	1	1	Scapula																	28.6					This study
Polderweg	97POLV016255	1	1	Scapula		Unfused														25.3	23.23					This study
Polderweg	97POLV018590	1	1	Scapula		Unfused															26.58					This study
De Bruin	98BRUV003911	1	2	Tibia		Fused							38.76													This study
De Bruin	98BRUV004955	1	1	Tibia		Fused							30.62													This study
De Bruin	98BRUV011526	1	1	Tibia		Fused							30.68													This study
De Bruin	98BRUV013436	1	4	Tibia		Fused							33.43													This study
De Bruin	98BRUV015175	1	2	Tibia		Fused							36.31													This study
De Bruin	98BRUV017337	1	2	Tibia		Unfused							38.1													Albarella & Lauwerier unpub.
Polderweg	97POLV005281	1	1	Tibia		Fused							37.02													This study
Polderweg	97POLV005419	2	1	Tibia		Fused							40.98													This study
Polderweg	97POLV012867	1	1	Tibia									34.92													This study
Polderweg	97POLV014704	1	1	Tibia		Fused							34.19													This study
Polderweg	98POLV021589	1	1	Tibia		Fused							38.04													This study
Polderweg	98POLV023075	1	1	Tibia		fusing							34.93													This study
Polderweg	98POLV026537	1	1	Tibia	Unfused									59.94												This study
Polderweg	98POLV026777	1	1	Tibia	Unfused									53.3												This study
Polderweg	97POLV009655	unknown	1	Tibia		Fused							36													Albarella & Lauwerier unpub.
De Bruin	98BRUV007820	1	1	Ulna	Fused																		17.36	37.45	28.12	This study
De Bruin	98BRUV008682	1	1	Ulna	Unfused																			33	26.85	This study
De Bruin	98BRUV009420	1	2	Ulna																				40.09		This study
De Bruin	98BRUV012166	1	1	Ulna	Unfused																			45.26	34.32	This study
De Bruin	98BRUV012899	2	1	Ulna	Fused																			49.38	39.79	This study
De Bruin	98BRUV013412	1	4	Ulna																				39.83	30.41	This study
De Bruin	98BRUV013459	1	2	Ulna																				49.37		This study
De Bruin	98BRUV015183	1	2	Ulna																				42.83		This study
De Bruin	98BRUV015993	1	2	Ulna	Unfused																				27.98	This study
De Bruin	98BRUV017635	2	4	Ulna	Unfused																			32.4	28.32	This study
De Bruin	98BRUV019059	1	2	Ulna																				33.64	38.12	This study
Polderweg	97POLV005056	2	1	Ulna																				46.1		This study
Polderweg	97POLV007477	3	1	Ulna																				47.46	37.56	This study
Polderweg	97POLV011285	1	1	Ulna																					48.42	This study	Excluded as outlier
Polderweg	97POLV012079	1	1	Ulna	Unfused																		23.66		42.3	This study
Polderweg	97POLV013485	1	1	Ulna																			23.31	33.38		This study
Polderweg	97POLV013869	1	1	Ulna	Unfused																		26.41	47.42	36.12	This study
Polderweg	97POLV015103	1	1	Ulna																			29.18	50.4	40.77	This study
Polderweg	97POLV015333	2	1	Ulna																			25.14	47.87	35.77	This study
Polderweg	97POLV016160	2	1	Ulna	Fused																		22.52	47.56	33.73	This study
Polderweg	97POLV016946	1	1	Ulna																			24.67	48.77		This study
Polderweg	97POLV019241	2	1	Ulna																					38.28	This study
Polderweg	98POLV020145	1	2	Ulna																				40.2		This study
Polderweg	98POLV021488	2	1	Ulna	Fused																			47.45	38.29	This study
Polderweg	98POLV028182	1	1	Ulna	Unfused																			47.25		This study

## Sheet: Table 6
Dental measurements (in mm). Description of measurements in Table 4 in S1 Dataset. In the case of an associated left and right element, the left element was excluded from analysis. Not (fully) erupted teeth (marked by **) are shown in Figure 4 in S2 Figures but excluded from further analyses. One measurement has been included that was taken by Umberto Albarella and Roel Lauwerier (unpublished) on…
SITE	FIND NR	BONE ID	PERIOD	ELEMENT	dP2L	dP2W	dP3L	dP3W	dP4L	dP4WA	dP4WP	P4W	M1L	M1WA	M1WP	M2L	M2WA	M2WP	M3L	M3WA	REFERENCE
De Bruin	98BRUV000212	1	4	Lower tooth												21.68		13.67			This study
De Bruin	98BRUV001872	1	4	Lower tooth								9.62									This study
De Bruin	98BRUV006107	1	1	Mandible						6.99	9.52		18.26	11.18							This study
De Bruin	98BRUV006107	5	1	Mandible					20.55												This study
De Bruin	98BRUV006884	1	1	Mandible															42.93	17.65	This study
De Bruin	98BRUV007004	1	2	Lower tooth												25.42	15.55	17.55			This study
De Bruin	98BRUV007957	1	2	Lower tooth												23.91	15.15	16.66			This study
De Bruin	98BRUV009556	14	1	Mandible									17.61	11.67	13.44	22.01	15.78	16.44	45.41	18.4	This study
De Bruin	98BRUV009926	1	4	Mandible															36.9	15.6	Albarella & Lauwerier unpub.
De Bruin	98BRUV010491	1	2	Mandible								9.26	18.14	11.48	12.03	23.53	15.75	15.92	38.12	18	This study
De Bruin	98BRUV010504	2	2	Mandible								8.92									This study
De Bruin	98BRUV010697	1	1	Mandible															40.34	22.33	This study
De Bruin	98BRUV011086	1	1	Mandible								8.95	16.96	8.73	11.75	22.86	12.83	15.18			This study
De Bruin	98BRUV011267	1	1	Mandible								8.08	17.18	9.39	11.43	23.37	13.58	15.2			This study
De Bruin	98BRUV011432	1	1	Mandible								9.67	18.21	10.97	12.62	22.95	14.13	14.96			This study
De Bruin	98BRUV013488	1	1	Mandible															42.4	19.2	This study
De Bruin	98BRUV018090	1	2	Mandible												25.19	14.62	16.49	44.89	17.61	This study
De Bruin	98BRUV018569	1	1	Mandible									19.74	11.32	12.44						This study
De Bruin	98BRUV018943	1	2	Mandible					21.87	6.85	9.63										This study
De Bruin	98BRUV019285	1	2	Mandible								10.74	19.21	12.52	12.92	24.28	16.91	16.92	36.76	20.99	This study
De Bruin	98BRUV020153	14	unknown	Mandible									20.17	10.71	11.99						This study
De Bruin	98BRUV020153	15	unknown	Mandible					18.55		9.59		18.33	11.07							This study
De Bruin	98BRUV011364	1	2	Mandible					19.22		9.82		18.76	11.15	11.85	24.08	14.93	15.34			This study
De Bruin	98BRUV002977	1	2	Upper tooth									20.41	15.4	15.33						This study
De Bruin	98BRUV004281	1	2	Maxilla												25.42	20.7	19.49			This study
De Bruin	98BRUV012342	1	2	Maxilla									21	15.99	16.26						This study
De Bruin	98BRUV012916	2	1	Maxilla									16.11	12.34	12.61	20.25	15.53	15.59			This study
De Bruin	98BRUV014193	5	2	Maxilla					13.69	5.85	9.1		14.82	12.26	12.24						This study
De Bruin	98BRUV015832	1	4	Maxilla															39.68	20.82	This study
De Bruin	98BRUV020676	19	4	Upper tooth																23.4	This study
Polderweg	97POLV004457	1	1	Mandible								9.69	16.72	12.61	12.71	20.56	14.9	15.86	49.83	19.59	This study
Polderweg	97POLV005024	1	1	Lower tooth									19.18	11.7	12.9						This study
Polderweg	97POLV005585	4	1	Lower tooth						7.23											This study
Polderweg	97POLV007618	1	1	Lower tooth	10.42	3.93	10.8	5.57													This study
Polderweg	97POLV007682	1	1	Lower tooth												24.67		16.07			This study
Polderweg	97POLV008237	1	1	Mandible								9.84	18	12.04	12.97	24.39	14.7	15.65			This study
Polderweg	97POLV009254	3	1	Mandible								9.28	16.19	11.27	12.36						This study
Polderweg	97POLV011962	1	1	Lower tooth								9.51									This study
Polderweg	97POLV012257	1	1	Mandible						6.99				12.1**							This study
Polderweg	97POLV012840	1	1	Mandible								10.7	19.01	11.15	13.37	26.83	15.66	18.18			This study
Polderweg	97POLV013040	3	1	Mandible					20.69	6.83	9.34			11.68							This study
Polderweg	97POLV013705	1	1	Mandible								9.8	17.13	11.93	12.12	24.85		16.43			This study
Polderweg	97POLV013938	1	1	Mandible								8.95**				21.79**	12.96**	14.02**			This study
Polderweg	97POLV013963	1	1	Mandible													15.58	16.86	42.31	21.5	This study
Polderweg	97POLV013963	2	1	Mandible													13.26	14.37			This study
Polderweg	97POLV013964	1	1	Mandible					21.75	8.02	10.52										This study
Polderweg	97POLV014450	1	1	Mandible											13.58	17.19	16.22	17.5			This study
Polderweg	97POLV014825	1	1	Lower tooth												24.95**	14.45**	15**			This study
Polderweg	97POLV014917	1	1	Mandible												24.29		17.94	42.01	19.45	This study
Polderweg	97POLV015327	1	1	Mandible					21.3	7.11	9.23		19.54	11.2	12.57						This study
Polderweg	97POLV017410	1	1	Mandible					21.05	7.08	9.66		20.46	12.12	12.9	25.57**	15.72**	16.15**			This study
Polderweg	97POLV017724	2	1	Mandible								10.54		12.14	13.33		16.58				This study
Polderweg	97POLV017724	4	1	Mandible									19.65								This study
Polderweg	98POLV020878	1	1	Lower tooth					20.31	7.07	10.13										This study
Polderweg	98POLV023100	1	1	Mandible					22	6.52	9.34		19.56	12.14	12.57						This study
Polderweg	98POLV023108	2	1	Mandible					19.52	6.44	9.18		17.45	11.66	12.52						This study
Polderweg	98POLV024138	1	1	Mandible					20.21	6.68	9.03		20.72	11.78	12.82						This study
Polderweg	98POLV024294	1	1	Mandible								9.84	17.39	11.52	12.76	24.84	16.03	16.34	39.66	18.89	This study
Polderweg	98POLV024799	1	1	Lower tooth					21.42												This study
Polderweg	98POLV024909	1	1	Mandible					18.48	6.33	8.87		18.84	11.18	11.93	24.04**	14.32**	14.85**			This study
Polderweg	98POLV026708	1	1	Mandible								10.3	18.15	11.59	12.69	26.44	15.52	17.04		18.65	This study
Polderweg	98POLV026929	1	1	Mandible									19.63	11.65							This study
Polderweg	98POLV027967	1	1	Mandible			10.93	5.09	21.15	7.2	9.29		19.79	11.03	12.44						This study
Polderweg	98POLV028066	3	1	Mandible	8.88	3.52	9.56	4.67					17.91	9.96	11.22						This study
Polderweg	98POLV028264	2	1	Mandible					21.71	7.02	9.33		19.54	11.64	12.41	24.76**					This study
Polderweg	97POLV003294	1	1	Upper tooth																22.13	This study
Polderweg	97POLV004741	1	1	Maxilla									18.55	15.84	15.75	24.72	18.78	19.17	38.82	22.42	This study
Polderweg	97POLV004754	1	1	Upper tooth									19.51		14.23						This study
Polderweg	97POLV005231	1	1	Upper tooth																20.82	This study
Polderweg	97POLV006148	1	1	Upper tooth											15.5						This study
Polderweg	97POLV006210	1	1	Upper tooth																19.71	This study
Polderweg	97POLV009214	1	1	Maxilla												26.9	21.14	21.53			This study
Polderweg	97POLV009631	1	1	Maxilla									19.72	15.94	15.51	24.96	18.48	17.62			This study
Polderweg	97POLV009958	1	1	Maxilla												19.5	15.6	16.68			This study
Polderweg	97POLV010851	2	1	Maxilla									20.9	16.29	16.35	26.63	21.63	20.95		24.1	This study
Polderweg	97POLV011152	1	1	Maxilla									17.36	14.58	14.08	22.7	18.38	18.56			This study
Polderweg	97POLV011809	1	1	Maxilla												22.07	17	16.75			This study
Polderweg	97POLV011834	1	1	Upper tooth												26.54	15.49	15.66			This study
Polderweg	97POLV011857	1	1	Upper tooth															38.81		This study
Polderweg	97POLV013093	1	1	Upper tooth									17.51								This study
Polderweg	97POLV013220	1	1	Maxilla												25.46	18.6	18.67		20.75	This study
Polderweg	97POLV013319	1	1	Maxilla												25.57		18.34			This study
Polderweg	97POLV013615	1	1	Maxilla												23.51	17.32	16.37			This study
Polderweg	97POLV014195	1	1	Maxilla									19.05	15.21	15.11	25.55	18.83	17.7			This study
Polderweg	97POLV014199	1	1	Upper tooth															39.85	21.12	This study
Polderweg	97POLV014429	1	1	Maxilla									19.09	14.39	14.95						This study
Polderweg	97POLV017892	1	1	Upper tooth												25.5	19.24				This study
Polderweg	97POLV019023	2	1	Maxilla									18.24	14.54	15.5	25.47	19.27	18			This study
Polderweg	97POLV019023	6	1	Upper tooth												29.28	21.39	18.01			This study
Polderweg	98POLV020260	1	1	Maxilla									18.2	14.45		24.27	18.66	18.64			This study
Polderweg	98POLV020526	1	1	Maxilla									20.45	15.68	15.75	26.25	20.37	19.63	40.83	22.71	This study
Polderweg	98POLV022361	3	1	Maxilla									15.73	15.55	15.66	25.57	18.98	19.21			This study
Polderweg	98POLV023327	1	1	Maxilla									15.56		14.17	21.74	18.52	18.2	39.29	21.13	This study
Polderweg	98POLV024937	1	1	Maxilla															41.17	22.8	This study
Polderweg	98POLV025801	1	1	Maxilla												27.17	20.63	20.46	41.63	22.2	This study
Polderweg	98POLV026611	1	1	Upper tooth														16.03			This study
Polderweg	98POLV027323	1	1	Maxilla									18.47	14.65	14.4	24.92	19.37	19.16	39.19	21.18	This study
Polderweg	98POLV028161	1	1	Upper tooth															36.18	18.16	This study

## Sheet: Table 7
Tests of normality for postcranial and dental elements. Carried out after removal of outlier. "." means no p value could be determined due to too small sample size. * Lower bound of the true significance. ** Lilliefors Significance Correction
Postcranial
Period	Site	Kolmogorov-Smirnov**			Shapiro-Wilk
		Statistic	df	Sig.	Statistic	df	Sig.
Period 1	Polderweg	0.091	38	.200*	0.982	38	0.787
Period 1	De Bruin	0.136	11	.200*	0.981	11	0.971
Period 2	De Bruin	0.103	18	.200*	0.93	18	0.193
Period 4	De Bruin	0.217	6	.200*	0.961	6	0.828
Lower teeth
Period	Site	Kolmogorov-Smirnov**			Shapiro-Wilk
		Statistic	df	Sig.	Statistic	df	Sig.
Period 1	Polderweg	0.56	49	.200*	0.988	49	0.902
Period 1	De Bruin	0.151	15	.200*	0.944	15	0.432
Period 2	De Bruin	0.227	14	0.05	0.875	14	0.05
Period 4	De Bruin	0.26	2	.
Upper teeth
Period	Site	Kolmogorov-Smirnov**			Shapiro-Wilk
		Statistic	df	Sig.	Statistic	df	Sig.
Period 1	Polderweg	0.0885463	49	.200*	0.980921	49	0.604402
Period 1	De Bruin	0.26	2	.
Period 2	De Bruin	0.293	5	0.186	0.842	5	0.17
Period 4	De Bruin	0.26	2	.

## Sheet: Table 8
Tooth wear/eruption scores and age classes following the method of Lemoine et al. 2014 (System A). In the case of an associated left and right side of a mandible or maxilla, tooth wear was scored for the most complete side or, in the case of a tie, for the right side. When possible, age class B in Lemoine et al.'s System A was broken down into age groups 3-5 months and 6-8 months (Lemoine et al.'…
]	Distal fracture jaw
[	Proximal fracture jaw
()	Tooth missing from jaw
X	Tooth broken
SITE	FIND NR	BONE ID	PHASE	PERIOD	ELEMENT	FORMULA	dP4	P4	M1	M2	M3	Age class	Age	REMARKS
De Bruin	98BRUV006107	1	1	1	Mandible	] dP4, M1, M2 [	12	0	11	0		B/C	8-12	Age class based on diagnostic markers of age class C
De Bruin	98BRUV006884	1	1	1	Mandible	] (P2), (P3), P4, M1, M2, M3		12	16	12	11	F	52-96
De Bruin	98BRUV009556	14	1	1	Mandible	] P4, M1, M2, M3		13	13	12	11	F	52-96	Age class based on diagnostic markers of age class F
De Bruin	98BRUV010697	1	1	1	Mandible	] M1, M2 [				X	10	F	52-96	Right side; left side also present: (M1), M2, M3
De Bruin	98BRUV011086	1	1	1	Mandible	] P4, M1, M2, M3		8	11	10	1	C/D	8-16	Age class based on mode and diagnostic markers
De Bruin	98BRUV011267	1	1	1	Mandible	I1, I2, (I3), (C), P2, P3, P4, M1, M2, M3		10	11	10	2	D	12-16	Right side; left side also present: I1, I2, (I3), C, P1 [. Age class based on diagnostic markers of age class D
De Bruin	98BRUV011432	1	1	1	Mandible	I1, (I2), (I3), C, (P1), (P2), P3, P4, M1, M2, M3		11	11	10	1	C/D	8-16	Right side; left side also present: I1, I2, (I3), C, (P1) [
De Bruin	98BRUV012916	1	1	1	Maxilla	] M1, M2 [			11	9		D/E	12-52
De Bruin	98BRUV013488	1	1	1	Mandible	] M3 [					12	indeterminable
De Bruin	98BRUV018569	1	1	1	Mandible	] M1 [			9			indeterminable
De Bruin	98BRUV002977	1	2	2	Upper tooth	M1			9			indeterminable
De Bruin	98BRUV007004	1	2	2	Lower tooth	M2				9		indeterminable
De Bruin	98BRUV007957	1	2	2	Lower tooth	M2				14		F	52-96
De Bruin	98BRUV010491	1	2	2	Mandible	] P3, P4, M1, M2, M3		10	12	11	9	E	18-52
De Bruin	98BRUV010504	2	2	2	Mandible	] P2, P3, P4, (M1) [		11				indeterminable
De Bruin	98BRUV011364	1	2	2	Mandible	] dP3, dP4, M1, M2 [	14		11	9		C	8-12	Age class based on diagnostic markers of age class C
De Bruin	98BRUV012342	1	2	2	Maxilla	] P3, P4, M1 [			11			indeterminable
De Bruin	98BRUV014193	5	2	2	Maxilla	dP1 M1			10			indeterminable
De Bruin	98BRUV018090	1	2	2	Mandible	] M2, M3				11	10	F	52-96
De Bruin	98BRUV018943	1	2	2	Mandible	] dP4, M1	10		2			A/B	0-5	Age class based on diagnostic markers of age class 1-2 Specific System
De Bruin	98BRUV019285	1	2	2	Mandible	] P3, P4, M1, M2, M3		11	12	11	9	E	18-52
De Bruin	98BRUV005458	1	2	2	Upper tooth	M3					7	indeterminable
De Bruin	98BRUV000212	1	3	3	Lower tooth	M2				13		F	52-96
De Bruin	98BRUV015832	1	3	3	Maxilla	] M3					11	F	52-96
De Bruin	98BRUV020153	15	3	3	Mandible	] dP4, M1, (M2)	X		8	0		B	3-8
De Bruin	98BRUV020153	14	3	3	Mandible	] (dP4), M1, (M2)			8	0		B	3-8
De Bruin	98BRUV020153	16	3	3	Mandible	] (dP4), M1 [			9			indeterminable		Excluded because belongs with bone ID 15
De Bruin	98BRUV020676	19	3	3	Upper tooth	M3					9	indeterminable
De Bruin	98BRUV009926	1	3	3	Mandible	] M3 [					10	F	52-96	Albarella & Lauwerier
Polderweg	97POLV003294	1	1/2	2	Upper tooth	M3					9	indeterminable
Polderweg	97POLV004457	1	1	1	Mandible	I1, I2, (I3), (C), P2, P3, P4, M1, M2, M3		13	18	16	11	F	52-96
Polderweg	97POLV004741	1	1	1	Maxilla	] P4, M1, M2, M3 [			11	11	9	E	18-52
Polderweg	97POLV004754	1	1	1	Mandible	] M1 [			11			indeterminable
Polderweg	97POLV005024	1	1	1	Lower tooth	M1			9			indeterminable
Polderweg	97POLV005231	1	1	1	Upper tooth	M3					0	indeterminable
Polderweg	97POLV006148	1	1	1	Upper tooth	M1			11			indeterminable
Polderweg	97POLV006210	1	1	1	Upper tooth	M3					0	indeterminable
Polderweg	97POLV007682	1	1	1	Lower tooth	M2				11		indeterminable
Polderweg	97POLV008237	1	1	1	Mandible	I1, I2, (I3), C, (P1), P2, (P3), P4, M1, M2 [		X	12	11		E	18-52	Right side; left side also present: I1, I2, (I3), C, (P1) [
Polderweg	97POLV009214	1	1	1	Maxilla	] M2 [				11		indeterminable
Polderweg	97POLV009254	3	1	1	Mandible	I1, I2, (I3), (C), (P1), P2, P3, P4, M1, (M2), [		10	13			E	18-52	Right side: left side also present:I1, I2, (I3), (C), P1, P2, P3, P4, M1, (M2), [
Polderweg	97POLV009631	1	1	1	Maxilla	] P4, M1, M2 [			11	10		E	18-52
Polderweg	97POLV009958	1	1	1	Maxilla	] M2, (M3)				11		indeterminable
Polderweg	97POLV010851	2	1	1	Maxilla	] (C), P1, P2, P3, P4, M1, M2, M3 [			12	11	9	E	18-52
Polderweg	97POLV011152	1	1	1	Maxilla	] C, P1, P2, P3, P4, M1, M2 [			12	11		E	18-52
Polderweg	97POLV011809	1	1/2	2	Maxilla	] M2 [				10		indeterminable
Polderweg	97POLV011834	1	1/2	2	Upper tooth	M2				0		indeterminable
Polderweg	97POLV011857	1	1	1	Upper tooth	M3					0	indeterminable
Polderweg	97POLV011962	1	1	1	Lower tooth	P4		11				indeterminable
Polderweg	97POLV012257	1	1	1	Mandible	] (dP2), dP3, dP4, M1, (M2) [	X		6			B	3-5	M1 is almost erupted; also TWS a; Age based on diagnostic markers of age class 2 Specific System
Polderweg	97POLV012840	1	1	1	Mandible	(I1), (I2), (I3), C, (P1), (P2), P3, P4, M1, M2, M3		8	10	9	4	D/E	12-52	Right side; left: (I1), (I2), (I3), C, P1, (P2), (P3) [
Polderweg	97POLV013040	1	1	1	Mandible	dP4, M1	11		9			B/C	6-12	Age based on diagnostic markers of age classes 3-4 Specific System
Polderweg	97POLV013093	1	1	1	Upper tooth	M1			12			indeterminable
Polderweg	97POLV013220	1	1	1	Maxilla	] M2, M3 [				11	5	E	18-52
Polderweg	97POLV013319	1	1	1	Maxilla	] (P4), M1, M2, (M3)			X	11		indeterminable
Polderweg	97POLV013615	1	1	1	Maxilla	] M2 [				11		indeterminable
Polderweg	97POLV013705	1	1	1	Mandible	] (P3), P4, M1, M2, M3		12	12	11	4	E	18-52
Polderweg	97POLV013938	1	1	1	Mandible	] C, (dP1), (dP2), (dP3), P3, P4, M1		0		0		A/B	0-5	Age based on diagnostic markers of age class 1-2 Specific System
Polderweg	97POLV013963	1	1	1	Mandible	] M2, M3				11	10	F	52-96
Polderweg	97POLV013963	2	1	1	Mandible	] M2, M3				10	1	D	12-16
Polderweg	97POLV013964	1	1	1	Mandible	] dp4, M1 [	11		0			indeterminable
Polderweg	97POLV014195	1	1	1	Maxilla	] P2, P3, P4, M1, M2 [			11	9		D/E	12-52
Polderweg	97POLV014199	1	1	1	Upper tooth	M3					0	indeterminable
Polderweg	97POLV014429	1	1	1	Maxilla	] (P4), M1 [			9			indeterminable		M2 not erupted? Large space after M1
Polderweg	97POLV014450	1	1	1	Mandible	M1, M2			13	11		E	18-52
Polderweg	97POLV014825	1	1	1	Upper tooth	M2				0		indeterminable
Polderweg	97POLV014917	1	1	1	Mandible	] M1, M2, M3			X	11	10	F	52-96
Polderweg	97POLV015327	1	1	1	Mandible	] dP3, dP4, M1, M2	11		9	1		B/C	6-12	Age based on diagnostic markers of age class 3-4 Specific System
Polderweg	97POLV017410	2	1	1	Mandible	] I2, I3, C ] [ dp4, M1, M2 [	12		11	4		C	8-12
Polderweg	97POLV017724	1	1	1	Mandible	] P4, M1, M2 [		11	11	11		E	18-52
Polderweg	97POLV019023	2	1	1	Maxilla	] P4, M1, M2, (M3)			12	10		E	18-52
Polderweg	97POLV019023	6	1	1	Upper tooth	M2				0		indeterminable
Polderweg	98POLV020260	1	1	1	Maxilla	] P4, M1, M2, (M3)			11	10		E	18-52
Polderweg	98POLV020526	1	0	0	Maxilla	] (P3), P4, M1, M2, M3			11	11	10	E	18-52
Polderweg	98POLV020878	1	1	1	Lower tooth	dP4	10					B	3-8
Polderweg	98POLV022361	1	1	1	Maxilla	] P4, M1, M2 [			13	11		E	18-52
Polderweg	98POLV023100	1	1	1	Mandible	(I1), (I2), (I3), (C), P2, P3, dP4, M1, M2	10		9	2		B	6-8	Age based on diagnostic markers of age class 3 Specific System; Right side; left side also present: (I1), (I2), (I3), C [
Polderweg	98POLV023108	2	1	1	Mandible	I1, (I2), (I3), C, P2, P3, dP4, M1 [	12		11			C	8-12	Left side; right side also present: (I1), (I2), (I3), (C) [
Polderweg	98POLV023327	1	1	1	Maxilla	M1, M2, M3			16	12		F	52-96
Polderweg	98POLV024138	1	1	1	Mandible	I, C, dP1, dP2, dP3, dP4, M1 [	12	0	8			B/C	6-12	Age based on diagnostic markers of age class 3-4 Specific System
Polderweg	98POLV024799	1	1	1	Lower tooth	dP4	10					B	3-8
Polderweg	98POLV024909	1	1	1	Mandible	] (P2), P3, dP4, M1, M2 [			11	2		B/C	6-12	Age based on diagnostic markers of age class 3-4 Specific System
Polderweg	98POLV024937	1	1	1	Maxilla	] (M2), M3 [					10	F	52-96
Polderweg	98POLV025801	1	1	1	Maxilla	] M2, M3 [				11	8	E/F	18-96
Polderweg	98POLV026611	1	1	1	Upper tooth	M1			0			A	≤1
Polderweg	98POLV026708	1	1	1	Mandible	] P4, M1, M2, M3		11	12	11	8	E	18-52
Polderweg	98POLV026929	1	1	1	Mandible	P3, P4, M1			11			indeterminable
Polderweg	98POLV027323	1	1	1	Maxilla	] P3, P4, M1, M2, M3			13	11	11	F	52-96
Polderweg	98POLV027967	1	1	1	Mandible	] dP3, dP4, M1 [	11		9			B/C	6-12	Age based on diagnostic markers of age class 3-4 Specific System
Polderweg	98POLV028066	1	0	0	Mandible	] dP2, (dP3), dP4, M1, (M2) [	X		9	0		B	3-8
Polderweg	98POLV028264	1	1	1	Mandible	] dP4, M1, M2 [	10		10	0		B	6-8	Age based on diagnostic markers of age class 3 Specific System
Polderweg	98POLV024294	1	1	1	Mandible	I1, I2, (I3), C, P1, P2, P3, P4, M1, M2, M3		9	11	11	9	E	18-52	M3 still erupting

## Sheet: Table 9
Number of aged dental elements, mortality percentage, and survivorship percentage per age class following the method of Lemoine et al. 2014. Based on Table 8 in S1 Dataset. When a mandible or maxilla belongs to two age classes, it was counted as 0.5 element in each class in Figure 5. Mortality and survivorship percentages are not calculated for Polderweg 0 due to the small number of remains.
		Period 0	Period 1						Period 2			Period 4
		Polderweg	Polderweg			De Bruin			De Bruin			De Bruin
Age class	Age in months	n	n	Mortality %	Survivorship %	n	Mortality %	Survivorship %	n	Mortality %	Survivorship %	n	Mortality %	Survivorship %
A	≤1	0	1.5	3.84615	96.1538	0	0	100	0.5	8.33333	91.6667	0	0	100
	3-5	0.5	2.5	6.41026	89.7436	0	0	100	0.5	8.33333	83.3333	0	0	100
B	6-8	0.5	6.5	16.6667	73.0769	0	0	100	0	0	83.3333	2	40	60
C	8-12	0	4.5	11.5385	61.5385	2	28.5714	71.4286	1	16.6667	66.6667	0	0	60
D	12-16	0	1.5	3.84615	57.6923	2	28.5714	42.8571	0	0	66.6667	0	0	60
E	18-52	1	16	41.0256	16.6667	0	0	42.8571	2	33.3333	33.3333	0	0	60
F	52-96	0	6.5	16.6667	0	3	42.8571	0	2	33.3333	0	3	60	0
G	>96	0	0	0		0	0	0	0	0	0	0	0	0
	Total	2	39	100		7	100		6	100		5	100

## Sheet: Table 10
Number of postcranial elements per age class following the method of Zeder et al. (2015). Data from Louwe Kooijmans, L. P. (2001) ‘Archeologie in de Betuweroute. Hardinxveld-Giessendam Polderweg. Een mesolithisch jachtkamp in het rivierengebied (5500-5000 v. Chr.)’. Available at: DANS. https://doi.org/10.17026/dans-zpk-4g4a.; Louwe Kooijmans, L. P. et al. (2001) ‘Hardinxveld-Giessendam - De Bruin…
				Polderweg																De Bruin
				Period 0				Period 1				Period 2				Period 3				Period 1				Period 2				Period 3
Age class	Age of fusion (months)	Bone	Proximal/distal	Unfused	Fusing	Fused	Total	Unfused	Fusing	Fused	Total	Unfused	Fusing	Fused	Total	Unfused	Fusing	Fused	Total	Unfused	Fusing	Fused	Total	Unfused	Fusing	Fused	Total	Unfused	Fusing	Fused	Total
A	<- 1	Neonate					0				0				0				0				0				0				0
B	3-5	None					0				0				0				0				0				0				0
C	6-7	Atlas					0			2	2				0				0	1			1			3	3				0
		Axis					0				0				0				0				0				0				0
D	7-8	Pelvis					0	3		14	17			1	1				0			2	2			1	1				0
		Scapula					0	2		5	7				0				0	2		1	3	4			4	1			1
		Radius	Proximal				0	8		10	18				0				0			2	2			2	2	2		1	3
E	8-18	2 Phalanx					0	13		31	44			1	1				0	1		3	4	3		4	7			3	3
		Humerus	Distal				0			8	8				0				0	2			2				0	3			3
F	18-24	1 Phalanx					0	8		17	25				0				0	3		3	6	1		7	8	1			1
		Tibia	Distal				0	2	2	5	9				0			1	1		2	0	2	1		2	3			1	1
G	24-36	Metapodials	Distal				0	15		18	33	2		2	4	1			1			2	2	3		7	10	1			1
		Fibula	Distal				0	1			1				0				0				0				0				0
H	36-48	Calcaneus					0	11		4	15				0				0			1	1	2	1	2	5	1		1	2
		Femur	Proximal				0			1	1				0	1			1	1		1	2	1			1	1			1
I	48-60	Radius	Distal				0	7		3	10				0				0			1	1	2			2			1	1
		Femur	Distal				0	8			8				0				0				0	1			1				0
		Tibia	Proximal				0	4		2	6				0	2			2				0	1			1	1			1
		Ulna	Proximal				0	5		2	7				0				0	2		1	3	1		1	2	4			4
			Distal				0	2		2	4				0				0			1	1				0				0
		Fibula	Proximal				0			1	1				0				0				0			1	1				0
		Humerus	Proximal				0	10		1	11				0				0				0				0				0
J	60-96	All					0				0				0				0				0				0				0
K	>96	Radius and Ulna					0				0				0				0				0				0				0
			Total:	0	0	0	0	99	2	126	227	2	0	4	6	4	0	1	5	12	2	18	32	20	1	30	51	15	0	7	22
																	Total Polderweg:		238										Total De Bruin:		105

[truncated: 6 more sheets: Table 11, Table 12, Table 13, Table 14, Table 15, Table 16]
